# Supplementary material for: Different managements for prepubertal epididymitis based on a preexisting genitourinary anomaly diagnosis
Source: PLoS One. 2018 Apr 18;13(4):e0194761. doi: 10.1371/journal.pone.0194761 (PMC5905873; doi:10.1371/journal.pone.0194761)
Supplement: S1 File — (XLS) [file pone.0194761.s001.xls]

## Sheet: Sheet1
Number	Age at first AE (days)	Laterality	Fever	Urine Culture	Recurrence	Number of recurrence	Anorectal malformation	Hypospadias	Neurogenic bladder	upper tract anomaly	enlarged utricle	Others	Others	vasectomy	vasectomy re-op
1	3571	2	0		0		0	0	0	0			0
2	893	2	0		0		0	0	0	0			0
3	1947	2	0		0		0	0	0	0			0
4	3455	2	0		0		0	0	0	0			0
5	2942	1	0		0		0	0	0	0			0
6	3148	1	0		0		0	0	0	0			0
7	238	2	1	1	1	3	0	0	0	1	1	NFK	zinner ectopic ureter into SV	1	1
8	3054	1	0	0	0		0	0	0	0			0
9	595	1	0		0		0	0	0	0			0
10	2468	2	0		0		0	0	0	0			0
11	2931	1	0		0		0	0	0	0			voiding Sx
12	1890	1	0		0		0	0	0	0			0
13	260	2	0		0		0	0	0	0			down SD, ASD, PDA
14	1559	1	0		0		0	1	0	0			0
15	3378	2	0		0		0	0	0	0			S/p hernioplasty,Lt.
16	199	1	0	1	1	3	0	0	0	0	1		utriclular cyst (1.5cm) no VUR
17	2511	1	0		0		0	0	0	0			0
18	664	2	0		0		0	0	0	0
19	892	2	0	0	1	1	0	1	0	0	1		cryptorchidism	1
20	202	3	1	1	1	3	1	0	1	1		VUR	VACTEL, VUR
21	3364	2	0		0		0	0	0	0			0
22	718	1	0		1	3	0	1	0	0			0
23	3177	2	0		0		0	0	0	0			0
24	1979	2	0		0		0	0	0	0
25	3617	2	1		0		0	0	0	0			0
26	3518	1	0		1	1	0	0	0	0
27	1110	2	0		0		0	0	0	0			0
28	571	2	0		0		0	0	0	0
29	2892	2	0		0		0	0	0	0			0
30	2518	1	1		0		0	0	0	0			Inguinal hernia, Lt. , Rt, hydrocele.
31	48	2	0		0		0	0	0	0			Testicular torsion, Atrophic testis, Hydrocele, communicating, left
32	210	2	0	1	1	3	1	1	1	1
33	2608	2	0		0		0	0	0	0			0
34	71	2	0		0		0	0	0	0	1		utricular cyst 0.9cm
35	353	2	0		0		0	1	0	0	1		utricular cyst 2.3cm
36	118	2	0		0		0	0	0	0			Inguinal hernia, club foot, both
37	1072	1	0		0		0	0	0	0			Rt. hydrocele
38	1250	2	0		0		0	0	0	0			Scrotum laceration, Lt.
39	160	2	0		0		0	0	0	0			0
40	2546	1	0		0		0	0	0	0			Reflux esophagitis, Bronchitis
41	151	2	0	1	1	3	1	1	1	1	1	VUR	VUR	1
42	499	2	0		1	1	0	1	0	0	1		MDC	1
43	3449	2	0	0	0		0	0	0	0			0
44	781	1	0		0		0	0	0	0			Hydrocele, right
45	858	1	0		1	3	0	1	0	0	1		MDC6.7
46	1168	1	0		1	8	1	0	0	0	1		utricle	1
47	2340	3	0	0	0		0	0	0	0			0
48	2073	2	1		0		0	0	0	0			UTI
49	2177	1	0		0		0	1	0	0
50	2219	2	1		1	1	1	0	1	0			cloaca extrophy
51	156	1	0		0		0	0	0	0			0
52	3628	2	0		0		0	0	0	0			0
53	2037	2	0		0		0	1	0	0			Cryptorchidism, left, Urethral diverticulum
54	308	1	0	1	0		0	0	0	1		NFK	Megaureter, right, Atrophy of kidney, Cryptorchidism, right
55	106	2	1		0		0	0	0	0			left hydrocele
56	3354	2	0		0		0	0	0	0
57	2210	1	0		0		0	0	0	0			Hypothyroidism, Kawasaki disease, Tongue tie
58	2272	1	0		0		0	0	0	0			hydrocele, Both microlithiasis.
59	3454	1	0		0		0	0	0	0			Rt. hydrocele
60	3216	2	0		0		0	0	0	0			voiding?
61	1302	1	0		0		0	0	0	0			0
62	716	2	0		0		0	0	0	0			sepsis,
63	3311	2	0		0		0	0	0	0			0
64	3193	1	0		0		0	0	0	0			Supernumerary tooth, Bronchitis, headache
65	1300	2	0		0		0	0	0	1		Duplex ureter S/p ureteropyelostomy	duplication of ureter, complete
66	3281	1	1		1	1	0	0	0	0			0
67	3609	3	0		0		0	0	0	0			0
68	1915	2	0		0		0	0	0	0			Exostosis, 3rd toe, foot, right
69	3571	1	0		0		0	0	0	0			0
70	2130	1	0		0		0	0	0	0			kawasaki disease
71	3627	2	0		0		0	0	0	0			Microlithiasis
72	2071	2	0		0		0	0	0	0
73	2071	1	0		0		0	0	0	0
74	1093	3	1	0	0		0	0	0	0			cellulitis
75	3542	3	0		0		0	0	0	0			cellulitis
76	104	3	0		0		0	0	0	0
77	266	2	0	1	1	1	0	0	0	1		VUR	VUR, rotation anomaly, vas의 ureter insertion	1
78	1776	1	0	0	0		0	0	0	0			cellulitis
79	1832	1	0		0		0	0	0	0
80	3518	1	0		0		0	0	0	0
81	725	1	1	0	0		0	0	0	0
82	3330	2	0		0		0	0	0	0
83	673	1	0	1	1	2	0	1	0	0			hernia, PDA
84	2332	1	0	1	0		0	0	0	0			0
85	173	2	0	1	0		0	0	0	1		MCDK, hydronephrosis	MCDK, Lt, ASD, Rt hydronephrosis, hydrocele
86	1740	2	0		0		0	0	0	0			0
87	1961	1	0		0		0	0	0	0			0
88	1614	2	0		0		0	0	0	0
89	216	2	1	0	0		0	0	0	0			hydrocele, Lt , UTI
90	2655	2	0		0		0	0	0	0			0
91	1902	2	0		0		0	0	0	0			R/O Testis tumor, Rt
92	245	2	1	0	0		0	0	0	0			Bulbous urethral ring
93	2968	1	0		0		0	0	0	0			0
94	3191	1	0		0		0	0	0	0			0
95	2671	2	0		0		0	0	0	0
96	2996	1	0		0		0	0	0	0			0
97	2029	1	0		0		0	0	0	0			mild cellulitis
98	233	2	1	1	1	3	0	1	0	0
99	2652	2	1		0		0	0	0	0			0
100	2151	2	0		0		0	0	0	0			0
101	1746	2	0	0	0		0	0	0	0			p/ex : Lt hydrocele+, transillumination+, phimosis+
102	3494	2	0		0		0	0	0	0			0
103	356	1	0	1	1	2	0	1	0	0			0	1
104	2015	1	0		0		0	0	0	0			0
105	3299	2	0	0	0		0	0	0	0			0
106	829	2	0	1	0		0	0	0	0			0
107	3445	1	0		0		0	0	0	0			0
108	1426	2	1		0		0	0	0	0			0
109	2275	1	1	0	0		0	0	0	0			Dermatitis, Bite, insect, Fever with chills
110	269	2	0	1	1	2	0	1	0	0			0	1	1
111	1154	1	1		0		0	0	0	0			0
112	3649	1	0		0		0	0	0	0			0
113	240	1	0	1	0		0	1	0	0			0
114	2910	2	0		0		0	0	0	0			0
115	1422	1	0		0		0	0	0	0			Exotropia, intermittent
116	1890	1	0		0		0	0	0	0			0
117	366	2	0	1	1	4	0	1	0	0	1		0
118	2581	1	0		0		0	0	0	0			0
119	3464	1	0		0		0	0	0	0			0
120	3539	1	0		0		0	0	0	0			Rt. hydrocele.
121	923	1	1	0	0		0	1	0	0
122	729	1	0	1	1	2	0	1	0	0	1		utricle	1
123	694	3	0	0	0		0	0	0	0			0
124	766	2	0	0	0		0	0	0	0			Lt. cord hydrocele
125	910	3	0	1	1	3	1	1	0	0	1		large utricle
126	1821	2	0		0		0	0	0	0
127	2000	1	1	0	0		0	0	0	0			Rt. Hydrocele, UTI
128	2224	2	0		0		0	0	0	0			0
129	2392	2	0		0		0	0	0	0			0
130	945	2	0	0	1	3	0	1	0	0	1		0	1
131	780	1	0		0		0	1	0	0			0
132	1396	2	0	0	0		0	0	0	0			0
133	2091	2	0		0		0	0	0	0			0
134	1915	1	0		1	1	0	1	0	0			0
135	969	1	0		0		0	0	0	0			0
136	2043	2	0		0		0	0	0	0
137	1170	2	0		0		0	1	0	0
138	3516	2	0		0		0	0	0	0
139	401	2	0		0		0	1	0	0	1		utricle
140	2618	2	0	0	0		0	0	0	0
141	1045	3	0	0	1	5	0	0	1	0			traumatic urethral rupthre, pelvic Fx augmentation ileocystoplasty
142	3386	1	0	0	0		0	0	0	0
143	3579	2	0	0	0		0	0	0	0
144	2413	1	0	0	0		0	0	0	0
145	2248	2	0		0		0	0	0	0
146	2739	2	0	0	0		0	0	0	0
147	444	2	0		1	3	1	0	0	0
148	796	1	0		0		0	0	0	0
149	2583	1	0		0		0	0	0	0
150	2142	1	0		0		0	0	0	0
151	2791	1	0	1	1	1	0	1	0	0	1		MDC 3.1
152	2572	3	0	0	0		0	1	0	0
153	1180	2	0	1	1	6	0	1	0	1			DownSD, AVSD
154	2594	2	0		0		0	0	0	0
155	2853	1	0		0		0	0	0	0
156	3129	2	0		0		0	0	0	0
157	2180	1	0		0		0	0	0	0
158	3115	2	0		0		0	0	0	0
159	1520	2	0		0		0	0	0	0
160	1415	2	0		0		0	0	0	0
161	454	2	0		0		0	0	0	0
162	295	2	0		1	1	0	0	0	0
163	2170	2	0	0	0		0	0	0	0
164	495	1	0		1	3	1	0	0	0				1
165	1990	2	0		0		0	0	0	0
166	2373	2	0		0		1	0	0	0
167	2454	1	0		0		0	0	0	0
168	3382	3	0		0		0	0	0	0
169	1298	1	0		1	1	0	1	0	0
170	1742	2	0	1	0		0	0	0	0
171	3536	1	0	0	0		0	0	0	0
172	2672	1	0	0	1	2	0	0	1	0			CIC, AIS
173	3569	2	0	0	0		0	0	0	0
174	180	2	0	0	1	1	0	0	0	0	1		MDC 1.0	1
175	93	1	1	1	1	2	0	0	0	0	1		MDC 3.3	1
176	96	1	0	1	1	3	0	0	0	0	1		MDC1.3
177	299	1	0		1	2	0	0	0	0	1		utricle 1.2
178	3502	2	0		0		0	0	0	0
179	1783	2	0	0	0		0	0	0	0			urachal cyst
180	269	1	0	0	1	3	0	0	0	0	1		MDC2.5	1
181	303	1	0	0	1	1	0	0	0	0	1		MDC4.2	1
182	1659	1	0	1	1	3	0	1	0	0	1		utricle	1
183	831	1	0	1	1	3	0	1	0	0	1		utricle	1	1
184	627	1	1	1	1	5	0	1	0	0	1		utricle	1	1
185	1598	3	0	1	1	2	0	1	0	0	1		utricle
186	1238	3	0		1	4	0	1	0	0	1		utricle	1
187	2599	3	0	1	1	4	0	1	0	0	1		utricle
188	2927	1	0	0	1	1	0	0	0	0			0
189	1966	1	0		0		0	0	0	0
17		1
19		1
26		1
8		1
14		2	1				0	0	0				Left hydrocele
33
53		1	1				0	0	0				Rt. hydrocele, Lt. retractile testis
71		2	0				0	0	0				0
20
28
55
		1
													MDC6.3
		2
								1
		2
		2	0		0
		1
							0	0	0				scrotal torsion, Lt.
							0	0	0				0
							0	0	0				0
							0	0	0				0
